# Supplementary material for: Relationships among Inflammatory Biomarkers and Objectively Assessed Physical Activity and Sleep during and after Chemotherapy for Gynecologic Malignancies
Source: Cancers (Basel). 2023 Jul 30;15(15):3882. doi: 10.3390/cancers15153882 (PMC10416903; doi:10.3390/cancers15153882)
Supplement: Supplementary file 1 [file cancers-15-03882-s001.zip]

Archive with 1 entries (1 files):
- cancers-2455165-supplementary.pdf
